# Supplementary material for: Cold-Brewed Jasmine Tea Attenuates High-Fat Diet-Induced Obesity and Gut Microbial Dysbiosis
Source: Nutrients. 2022 Dec 16;14(24):5359. doi: 10.3390/nu14245359 (PMC9784320; doi:10.3390/nu14245359)
Supplement: Supplementary file 1 [file nutrients-14-05359-s001.zip]

Archive with 1 entries (1 files):
- nutrients-2044031-supplementary.pdf
